# Supplementary material for: Colocalization Analysis of Cytoplasmic Actin Isoforms Distribution in Endothelial Cells
Source: Biomedicines. 2022 Dec 9;10(12):3194. doi: 10.3390/biomedicines10123194 (PMC9775052; doi:10.3390/biomedicines10123194)
Supplement: Supplementary file 1 [file biomedicines-10-03194-s001.zip]

Archive with 1 entries (1 files):
- biomedicines-1975665-supplementary.pdf
